# Supplementary material for: Epithelial changes of congenital intestinal obstruction in a rat model
Source: PLoS One. 2020 Apr 30;15(4):e0232023. doi: 10.1371/journal.pone.0232023 (PMC7192479; doi:10.1371/journal.pone.0232023)
Supplement: S1 Table — Transcriptome results: fold-changes and p-values for the gene expression of brush-border membrane enzymes, transporters, and mucins expressed in the duodenum and the small intestine of the control fetuses at ED17 vs. ED15, ED19 vs. ED15, ED21 vs. ED15 (n = 4) and ED21 (n = 4) proximal and distal segments compared to the ED21 controls (n = 4). (XLS) [file pone.0232023.s001.xls]

## Sheet: Table 4
GENE			CONTROLS						PROXIMAL		DISTAL
SYMBOL	NAME		Fold- change	E17 vs. E15 p-value	E19 vs. E15 Fold-change	E19 vs. E15 p-value	E21 vs. E15 Fold-change	E21 vs. E15 p-value	PROX vs. CTL Fold-Change	PROX vs. CTL p-value	DIST vs. CTL Fold-Change	DIST vs. CTL p-value
BRUSH BORDER MEMBRANE ENZYMES AND TRANSPORTERS
Sugar transport
Lct	Lactase		2.20758	0.0500692	61.7311	4.02909e-07	81.6316	7.54088e-08	1.55149	0.274875	1.21098	0.623242
Si	Sucrase-isomaltase (alpha-glucosidase)		1.07925	0.86	1.92633	1.52E-01	3.5712	0.00726593	-1.46115	0.388815	-1.41982	0.424098
Mgam	Maltase-glucoamylase		6.81693	0.00152994	20.8939	4.57059e-05	24.1951	1.17182e-05	-1.0449	0.630595	1.1023	0.299829
Slc5a1/SGLT1	Solute carrier family 5 (sodium/glucose cotransporter)		4.32862	1.53685e-05	23.383	1.24681e-08	58.6694	3.43068e-10	1.16494	0.215472	1.06935	0.570963
Slc2a2/GLUT2	Solute carrier family 2 (facilitated glucose transporter)		-1.14231	0.648	4.66677	0.00285	23.5479	2.03958e-07	-1.13241	0.657743	-1.36592	0.281957
Slc2a5/GLUT5	Solute carrier family 2 (facilitated glucose/fructose transporter)		-1.21269	0.507	1.1735	0.581	1.78457	0.0437346	-1.05857	0.839088	-1.28147	0.387392
Amino acid transport
Slc3a1/NBAT	Solute carrier family 3 (amino acid transporter heavy chain)		-1.16303	0.658277	1.38465	0.349165	13.0944	5.7284e-06	1.09653	0.855415	-1.94377	0.21173
Slc1a1/EAAC1	Solute carrier family 1 (neuronal/epithelial high affinity glutamate transporter, system Xag)		1.09729	0.591	2.23865	0.00705	2.29812	0.000240494	-1.315	0.240881	1.28442	0.280302
Slc15a1/PEPT1	Solute carrier family 15 (oligopeptide transporter)		1.19864	0.739626	6.37572	0.0057849	31.6235	2.65306e-05	1.68231	0.410517	-1.17586	0.793682
Other transports and enzymes
Slc9a3/NHE3	Solute carrier family 9, subfamily A (NHE3, cation proton antiporter 3)		1.0344	0.951382	4.10792	0.0261002	16.1588	0.000186783	2.27672	0.213704	1.42056	0.5802
Tmprss15	Transmembrane protease, serine 15 (Enterokinase)		-1.0035	0.996	-1.09439	0.981	5.03842	0.0617542	2.98557	0.406386	-4.73574	0.248023
Alpi	Alkaline phosphatase, intestinal		1.6558	0.0355581	24.1388	2.83467e-08	43.9133	1.80088e-09	1.20294	0.208887	1.12033	0.425074
MUCINS
Membrane bound mucins
Muc 3	Mucin 3, Cell Surface Associated	Small intestine, colon	5.31234	5.71386e-09	31.4658	4.49869e-12	42.5543	6.43e-13	1.48174	0.00082	1.30934	0.0044
Muc 4	Mucin 4, Cell Surface Associated	Salivary glands, esophagus, small intestine	-1.27709	0.215896	-1.36557	0.123295	1.3705	0.0861	1.93947	0.00528	1.11325	0.5561
Muc 13	Mucin 13, Cell Surface Associated	Small intestine, colon	7.82075	0.000372	19.5214	0.000186	25.2818	3.32e-06	1.19171	0.0695	1.17074	0.0965
Muc 20	Mucin 20, Cell Surface Associated	Small intestine, colon	-1.14604	0.0951131	-1.10402	0.210502	-1.14228	0.072	1.03419	0.4904	1.01402	0.7723
Secreted mucins
Muc2	Mucin 2, Oligomeric Mucus/Gel-Forming	Small intestine, stomach, colon	1.31425	0.143615	26.6416	3.43015e-09	73.7308	8e-11	1.23249	0.1744	1.18323	0.2646
Muc5b	Mucin 5B, Oligomeric Mucus/Gel-Forming	Esophagus, stomach, duodenum	-1.11479	0.612404	-1.03786	0.861642	1.0718	0.7168	6.91135	0.00939	1.26351	0.6918
Muc 6	Mucin 6, Oligomeric Mucus/Gel-Forming	Stomach, duodenum	-1.09618	0.105	-1.0161	0.763	-1.15828	0.0097	1.69317	0.016	-1.12875	0.5039
Tff3	Trefoil factor 3, intestinal		3.74591	5.46769e-07	12.0079	1.25747e-09	17.3174	1.08e-10	1.6496	0.003328	1.3789	0.029399
>1: Gene significantly up-regulated
<0: Gene significantly down-regulated
