# Supplementary material for: Epithelial changes of congenital intestinal obstruction in a rat model
Source: PLoS One. 2020 Apr 30;15(4):e0232023. doi: 10.1371/journal.pone.0232023 (PMC7192479; doi:10.1371/journal.pone.0232023)
Supplement: S2 Table — Abbreviations: TEM: transmission electron microscopy; IHC: immunohistochemistry; HE: hematoxylin and eosin staining; HES: hematoxylin, eosin, Saffron staining; ED: embryonic development. (XLS) [file pone.0232023.s002.xls]

## Sheet: Table 7
Authors	Year	Animal model	Fetuses cohort	Atresia model	Time intestinal ostruction	Time gut harvested	Intestinal analyses	Methods	Proximal results	Distal results
Baglaj SM, Czernik J	2001	Chicken	n=108/402 atresia n=34/57 sham operated n=99/99 controls	surgical coagulation	ED12	ED15, ED17, ED19, ED21	Morphometric analysis: epithelium, muscle	SEM TEM	Epithelium morphology. ED15: flattened and shortened villi, columnar epithelium, reduction in number and length of microvilli, enterocytes with irregular shape and apical bulging, accumulation of vesicles in the apical zone of the enterocytes, wider intercellular space, partial disintegration of cellular junctions except for closing junctions in the apical area. ED17: flattened epithelium with si…	Epithelium morphology: hyperplastic microvilli, no significant differences compared to controls, lesions only in close proximity to the atresia with proliferation of connective tissue cells and active synthesis of collagen fibres.
Schaart MW, Yamanouchi T	2006	Human	n=16 atresia n=8 controls	n=5 ileal atresia n=5 jejunal atresia n=1 type III n=5 type IV		Newborn (GA: 34-40 week) Atresia surgery: 0-5 days	Morphological analysis of epithelium: enterocytes, Paneth cells, enteroendocrine cells Enterocyte-specific markers: lactase, sucrase-isomaltase, sodium glucose cotransporter 1, glucose transporters 2 and 5, intestinal fatty acid–binding protein and alkaline phosphatase Goblet cell–specific markers: mucin 2 and trefoil factor 3 Paneth cell marker: lysozyme	IHC	Expression of goblet cell–specific markers mucin 2 and trefoil factor 3 and that of the Paneth cell marker lysozyme was maintained at either side of the atretic segment. The human small intestinal epithelium is already differentiated shortly after birth. The absence of intestinal continuity in case of a jejunal or ileal atresia does not affect epithelial protein expression. This would seem to ind…
Vaccaro R, Parisi Salvi E	2009	Chicken	n=35 atresia n=14 sham operated	surgical coagulation	ED12 and ED16	ED19	Mucosa morphology Enteroendocrine cells: serotonin, neurotensin	Grimelius silver stain IHC	Morphology: dilation. In severely dilated proximal bowel: stubby intestinal villi. In moderately dilated proximal bowel and in distal bowel: no detectable morphological differences in comparison to control bowel. Enteroendocrine cells: significant increase in number of cell number (mainly in chick embryos operated on ED12), increase of serotonin positive cell number (especially in chick embryos o…	Enteroendocrine cells: significant decrease in number of serotonin positive cell of chick embryos operated on ED16 , compared to controls, no difference in number of neurotensin cells compared to controls.
Fourcade LM, Mousseau Y	2010	Rat	n=65 atresia n=13 sham operated n=25 controls	surgical ligature	ED16 to ED20	ED21	Morphological analysis	HES	Macroscopy examination: dilatation, increase in diameter compared to distal segments. Villi: preserved structure but flattened and shorter than controls.	Villi: flattned and larger than those in the control group or upstream samples with a disorganized structure
